# Supplementary material for: Variability in antivenom neutralization of Mexican viperid snake venoms
Source: PLoS Negl Trop Dis. 2024 May 8;18(5):e0012152. doi: 10.1371/journal.pntd.0012152 (PMC11078402; doi:10.1371/journal.pntd.0012152)
Supplement: S1 Table — (XLSX) [file pntd.0012152.s010.xlsx]

## Sheet: A. bilineatus
Agkistrodon bilineatus
[Venom] (mg/ml)		LD50 (μg/mice)
4.7		36.5
Neutralization assays
Antivipmyn
A1
[Antivenom] (mg/ml)		Batch
4.67		B-6J-31
3DL50 (µV)	µLV/group	µL AV/mouse	µL AV/group	µL PBS/group	Survival	% Survival
109.5	81.5426	250	875	793.457	3	100
109.5	81.5426	200	700	968.457	0	0			ED50	95 % CI		R squared
109.5	81.5426	215	752.5	915.957	0	0		(µL AV/mouse)	232	228.5	235.4	0.8992
109.5	81.5426	225	787.5	880.957	0	0		(mg AV/mg V)	9.89443	9.74516	10.0394
109.5	81.5426	228	798	870.457	1	33.3333		(Neutralized LD50/vial)	129.31	131.291	127.443
109.5	81.5426	233	815.5	852.957	1	33.3333
109.5	81.5426	235	822.5	845.957	3	100
109.5	81.5426	265	927.5	740.957	3	100
A2
[Antivenom] (mg/ml)		Batch
6.3		B-8K-31
3DL50 (µV)	µLV/group	µL AV/mouse	µL AV/group	µL PBS/group	Survival	% Survival
109.5	81.5426	250	875	793.457	3	100
109.5	81.5426	150	525	1143.46	2	66.6667			ED50	95 % CI		R squared
109.5	81.5426	100	350	1318.46	0	0		(µL AV/mouse)	143.1	137.5	150.7	0.9831
109.5	81.5426	125	437.5	1230.96	0	0		(mg AV/mg V)	8.23315	7.91096	8.67041
109.5	81.5426	135	472.5	1195.96	1	33.3333		(Neutralized LD50/vial)	209.644	218.182	199.071
A3
[Antivenom] (mg/ml)		Batch
6.63		B-8H-34
3DL50 (µV)	µLV/group	µL AV/mouse	µL AV/group	µL PBS/group	Survival	% Survival
109.5	81.5426	50	175	1493.46	0	0
109.5	81.5426	75	262.5	1405.96	0	0			ED50	95 % CI		R squared
109.5	81.5426	85	297.5	1370.96	0	0		(µL AV/mouse)	104.9	98.16	112.9	0.8984
109.5	81.5426	95	332.5	1335.96	0	0		(mg AV/mg V)	6.35148	5.94339	6.83586
109.5	81.5426	97.5	341.25	1327.21	0	0		(Neutralized LD50/vial)	285.987	305.623	265.722
109.5	81.5426	100	350	1318.46	2	66.6667
109.5	81.5426	115	402.5	1265.96	2	66.6667
109.5	81.5426	125	437.5	1230.96	3	100
109.5	81.5426	150	525	1143.46	3	100
109.5	81.5426	200	700	968.457	3	100
109.5	81.5426	300	1050	618.457	3	100
109.5	81.5426	98.75	345.625	1322.83	1	33.3333
Birmex
B1
[Antivenom] (mg/ml)		Batch
26.59		FV045A
3DL50 (µV)	µLV/group	µL AV/mouse	µL AV/group	µL PBS/group	Survival	% Survival
109.5	81.5426	250	875	793.457	3	100
109.5	81.5426	100	350	1318.46	0	0			ED50	95 % CI		R squared
109.5	81.5426	150	525	1143.46	0	0		(µL AV/mouse)	218	217.3	218.8	0.9934
109.5	81.5426	200	700	968.457	0	0		(mg AV/mg V)	52.9372	52.7672	53.1314
109.5	81.5426	212	742	926.457	0	0		(Neutralized LD50/vial)	137.615	138.058	137.112
109.5	81.5426	216	756	912.457	1	33.3333
109.5	81.5426	220	770	898.457	2	66.6667
109.5	81.5426	225	787.5	880.957	3	100
B2
[Antivenom] (mg/ml)		Batch
22.2		FV043A
3DL50 (µV)	µLV/group	µL AV/mouse	µL AV/group	µL PBS/group	Survival	% Survival
109.5	81.5426	200	700	968.457	0	0
109.5	81.5426	300	1050	618.457	3	100			ED50	95 % CI		R squared
109.5	81.5426	222.5	778.75	889.707	0	0		(µL AV/mouse)	235.1	232.6	237.7	0.9875
109.5	81.5426	250	875	793.457	3	100		(mg AV/mg V)	47.6641	47.1573	48.1912
109.5	81.5426	275	962.5	705.957	3	100		(Neutralized LD50/vial)	127.605	128.977	126.21
109.5	81.5426	230	805	863.457	1	33.3333
109.5	81.5426	240	840	828.457	2	66.6667
B3
[Antivenom] (mg/ml)		Batch
29.16		FV044A
3DL50 (µV)	µLV/group	µL AV/mouse	µL AV/group	µL PBS/group	Survival	% Survival
109.5	81.5426	300	1050	618.457	3	100
109.5	81.5426	260	910	758.457	1	33.3333			ED50	95 % CI		R squared
109.5	81.5426	310	1085	583.457	3	100		(µL AV/mouse)	281.1	267.8	291.1	0.9081
109.5	81.5426	240	840	828.457	0	0		(mg AV/mg V)	74.8573	71.3155	77.5203
109.5	81.5426	250	875	793.457	0	0		(Neutralized LD50/vial)	106.724	112.024	103.057
109.5	81.5426	280	980	688.457	1	33.3333
109.5	81.5426	290	1015	653.457	2	66.6667
Inoserp
I1
[Antivenom] (mg/ml)		Batch
8.1		8805181002
3DL50 (µV)	µLV/group	µL AV/mouse	µL AV/group	µL PBS/group	Survival	% Survival
109.5	81.5426	250	875	793.457	3	100
109.5	81.5426	200	700	968.457	0	0			ED50	95 % CI		R squared
109.5	81.5426	215	752.5	915.957	0	0		(µL AV/mouse)	230.3	228.9	231.7	0.9777
109.5	81.5426	225	787.5	880.957	0	0		(mg AV/mg V)	17.0359	16.9323	17.1395
109.5	81.5426	228	798	870.457	1	33.3333		(Neutralized LD50/vial)	130.265	131.062	129.478
109.5	81.5426	233	815.5	852.957	2	66.6667
109.5	81.5426	235	822.5	845.957	3	100
109.5	81.5426	265	927.5	740.957	3	100
I2
[Antivenom] (mg/ml)		Batch
7.5		8805181003
3DL50 (µV)	µLV/group	µL AV/mouse	µL AV/group	µL PBS/group	Survival	% Survival
109.5	81.5426	250	875	793.457	0	0
109.5	81.5426	275	962.5	705.957	0	0			ED50	95 % CI		R squared
109.5	81.5426	278	973	695.457	1	33.3333		(µL AV/mouse)	279	278.6	279.4	0.9961
109.5	81.5426	280	980	688.457	2	66.6667		(mg AV/mg V)	19.1096	19.0822	19.137
109.5	81.5426	283	990.5	677.957	3	100		(Neutralized LD50/vial)	107.527	107.681	107.373
109.5	81.5426	300	1050	618.457	3	100

## Sheet: B. asper
Bothrops asper
[Venom] (mg/ml)		LD50 (μg/mice)
6.85		11
Neutralization assays
Antivipmyn
A1
[Antivenom] (mg/ml)		Batch
4.67		B-6J-31
3DL50 (µV)	µLV/group	µL AV/mouse	µL AV/group	µL PBS/group	Survival	% Survival
33	16.8613	15	52.5	1680.64	0	0
33	16.8613	25	87.5	1645.64	3	100			ED50	95 % CI		R squared
33	16.8613	20	70	1663.14	3	100		(µL AV/mouse)	17	16.82	17.19	0.9972
33	16.8613	17.5	61.25	1671.89	2	66.6667		(mg AV/mg V)	2.40576	2.38028	2.43265
33	16.8613	16.5	57.75	1675.39	1	33.3333		(Neutralized LD50/vial)	1764.71	1783.59	1745.2
A2
[Antivenom] (mg/ml)		Batch
6.3		B-8K-31
3DL50 (µV)	µLV/group	µL AV/mouse	µL AV/group	µL PBS/group	Survival	% Survival
33	16.8613	20	70	1663.14	2	66.6667
33	16.8613	25	87.5	1645.64	3	100			ED50	95 % CI		R squared
33	16.8613	15	52.5	1680.64	1	33.3333		(µL AV/mouse)	17.08	13.21	20.25	0.979
33	16.8613	7.5	26.25	1706.89	0	0		(mg AV/mg V)	3.26073	2.52191	3.86591
								(Neutralized LD50/vial)	1756.44	2271.01	1481.48
A3
[Antivenom] (mg/ml)		Batch
6.63		B-8H-34
3DL50 (µV)	µLV/group	µL AV/mouse	µL AV/group	µL PBS/group	Survival	% Survival
33	16.8613	20	70	1663.14	3	100
33	16.8613	25	87.5	1645.64	3	100			ED50	95 % CI		R squared
33	16.8613	15	52.5	1680.64	3	100		(µL AV/mouse)	8.659	8.176	9.17	0.9943
33	16.8613	10	35	1698.14	2	66.6667		(mg AV/mg V)	1.73967	1.64263	1.84234
33	16.8613	7.5	26.25	1706.89	1	33.3333		(Neutralized LD50/vial)	3464.6	3669.28	3271.54
33	16.8613	5	17.5	1715.64	0	0
Birmex
B1
[Antivenom] (mg/ml)		Batch
26.59		FV045A
3DL50 (µV)	µLV/group	µL AV/mouse	µL AV/group	µL PBS/group	Survival	% Survival
33	16.8613	15	52.5	1680.64	3	100
33	16.8613	5	17.5	1715.64	2	66.6667			ED50	95 % CI		R squared
33	16.8613	3	10.5	1722.64	1	33.3333		(µL AV/mouse)	3.842	3.052	4.82	0.9721
33	16.8613	7	24.5	1708.64	3	100		(mg AV/mg V)	3.09572	2.45917	3.88375
33	16.8613	2	7	1726.14	0	0		(Neutralized LD50/vial)	7808.43	9829.62	6224.07
B2
[Antivenom] (mg/ml)		Batch
22.2		FV043A
3DL50 (µV)	µLV/group	µL AV/mouse	µL AV/group	µL PBS/group	Survival	% Survival
33	16.8613	3	10.5	1722.64	0	0
33	16.8613	5	17.5	1715.64	0	0			ED50	95 % CI		R squared
33	16.8613	7	24.5	1708.64	0	0		(µL AV/mouse)	7.696	7.489	7.923	0.9816
33	16.8613	10	35	1698.14	3	100		(mg AV/mg V)	5.17731	5.03805	5.33002
33	16.8613	8	28	1705.14	2	66.6667		(Neutralized LD50/vial)	3898.13	4005.88	3786.44
33	16.8613	9	31.5	1701.64	3	100
33	16.8613	7.3	25.55	1707.59	1	33.3333
B3
[Antivenom] (mg/ml)		Batch
29.16		FV044A
3DL50 (µV)	µLV/group	µL AV/mouse	µL AV/group	µL PBS/group	Survival	% Survival
33	16.8613	7	24.5	1708.64	1	33.3333
33	16.8613	5	17.5	1715.64	0	0			ED50	95 % CI		R squared
33	16.8613	10	35	1698.14	3	100		(µL AV/mouse)	7.475	7.186	7.759	0.9968
33	16.8613	8	28	1705.14	2	66.6667		(mg AV/mg V)	6.60518	6.34981	6.85613
								(Neutralized LD50/vial)	4013.38	4174.78	3866.48
Inoserp
I1
[Antivenom] (mg/ml)		Batch
8.1		8805181002
3DL50 (µV)	µLV/group	µL AV/mouse	µL AV/group	µL PBS/group	Survival	% Survival
33	16.8613	15	52.5	1680.64	0	0
33	16.8613	50	175	1558.14	3	100			ED50	95 % CI		R squared
33	16.8613	35	122.5	1610.64	3	100		(µL AV/mouse)	18.75	18.32	19.21	0.9939
33	16.8613	20	70	1663.14	2	66.6667		(mg AV/mg V)	4.60227	4.49673	4.71518
33	16.8613	25	87.5	1645.64	3	100		(Neutralized LD50/vial)	1600	1637.55	1561.69
33	16.8613	30	105	1628.14	3	100
33	16.8613	17.5	61.25	1671.89	1	33.3333
I2
[Antivenom] (mg/ml)		Batch
7.5		8805181003
									15.73	10.97	22.57	0.8708
3DL50 (µV)	µLV/group	µL AV/mouse	µL AV/group	µL PBS/group	Survival	% Survival
33	16.8613	15	52.5	1680.64	1	33.3333
33	16.8613	20	70	1663.14	2	66.6667			ED50	95 % CI		R squared
33	16.8613	30	105	1628.14	3	100		(µL AV/mouse)	15.79	10	22.83	0.9126
33	16.8613	10	35	1698.14	1	33.3333		(mg AV/mg V)	3.58864	2.27273	5.18864
33	16.8613	5	17.5	1715.64	0	0		(Neutralized LD50/vial)	1899.94	3000	1314.06

## Sheet: C. tzotzilorum
Cerrophidion tzotzilorum
[Venom] (mg/ml)
12.62
µg V/mouse	µg V/group	µLV/group	µL PBS/group	Mortality	% Mortality
150	525	41.6006	1708.4	3	100
135	472.5	37.4406	1712.56	3	100			LD50	95 % CI		R squared
90	315	24.9604	1725.04	3	100		(µg V/mouse)	49.3	46.29	52.99	0.9557
110	385	30.5071	1719.49	3	100		(µg V/g)	2.52821	2.37385	2.71744
80	280	22.187	1727.81	3	100
70	245	19.4136	1730.59	3	100
60	210	16.6403	1733.36	2	66.6667
50	175	13.8669	1736.13	2	66.6667
40	140	11.0935	1738.91	0	0
30	105	8.32013	1741.68	0	0
45	157.5	12.4802	1737.52	1	33.3333
Neutralization assays
Antivipmyn
A1
[Antivenom] (mg/ml)		Batch
4.67		B-6J-31
3DL50 (µV)	µLV/group	µL AV/mouse	µL AV/group	µL PBS/group	Survival	% Survival
147.9	41.0182	445	1557.5	151.482	3	100
147.9	41.0182	350	1225	483.982	3	100			ED50	95 % CI		R squared
147.9	41.0182	250	875	833.982	2	66.6667		(µL AV/mouse)	224	210.9	238.1	0.9929
147.9	41.0182	200	700	1008.98	1	33.3333		(mg AV/mg V)	7.07289	6.65925	7.5181
147.9	41.0182	150	525	1183.98	0	0		(Neutralized LD50/vial)	133.929	142.248	125.997
A2
[Antivenom] (mg/ml)		Batch
6.3		B-8K-31
3DL50 (µV)	µLV/group	µL AV/mouse	µL AV/group	µL PBS/group	Survival	% Survival
147.9	41.0182	445	1557.5	151.482	0	0
									ED50	95 % CI		R squared
								(µL AV/mouse)	445	-	-	-
								(mg AV/mg V)	18.9554	-	-
								(Neutralized LD50/vial)	67.4157	-	-
A3
[Antivenom] (mg/ml)		Batch
6.63		B-8H-34
3DL50 (µV)	µLV/group	µL AV/mouse	µL AV/group	µL PBS/group	Survival	% Survival
147.9	41.0182	445	1557.5	151.482	3	100
147.9	41.0182	400	1400	308.982	3	100			ED50	95 % CI		R squared
147.9	41.0182	350	1225	483.982	3	100		(µL AV/mouse)	179.6	157.8	202.3	0.9585
147.9	41.0182	300	1050	658.982	3	100		(mg AV/mg V)	8.05103	7.07379	9.06862
147.9	41.0182	250	875	833.982	2	66.6667		(Neutralized LD50/vial)	167.038	190.114	148.295
147.9	41.0182	200	700	1008.98	2	66.6667
147.9	41.0182	150	525	1183.98	1	33.3333
147.9	41.0182	100	350	1358.98	0	0
Birmex
B1
[Antivenom] (mg/ml)		Batch
26.59		FV045A
3DL50 (µV)	µLV/group	µL AV/mouse	µL AV/group	µL PBS/group	Survival	% Survival
147.9	41.0182	445	1557.5	151.482	3	100
147.9	41.0182	350	1225	483.982	3	100			ED50	95 % CI		R squared
147.9	41.0182	250	875	833.982	3	100		(µL AV/mouse)	59.99	53.86	66.27	0.9861
147.9	41.0182	100	350	1358.98	3	100		(mg AV/mg V)	10.7852	9.68315	11.9143
147.9	41.0182	50	175	1533.98	1	33.3333		(Neutralized LD50/vial)	500.083	557	452.694
147.9	41.0182	75	262.5	1446.48	2	66.6667
147.9	41.0182	25	87.5	1621.48	0	0
B2
[Antivenom] (mg/ml)		Batch
22.2		FV043A
3DL50 (µV)	µLV/group	µL AV/mouse	µL AV/group	µL PBS/group	Survival	% Survival
147.9	41.0182	100	350	1358.98	2	66.6667
147.9	41.0182	200	700	1008.98	3	100			ED50	95 % CI		R squared
147.9	41.0182	50	175	1533.98	0	0		(µL AV/mouse)	86.95	78.47	97.49	0.9944
147.9	41.0182	75	262.5	1446.48	1	33.3333		(mg AV/mg V)	13.0513	11.7785	14.6334
								(Neutralized LD50/vial)	345.026	382.312	307.724
B3
[Antivenom] (mg/ml)		Batch
29.16		FV044A
3DL50 (µV)	µLV/group	µL AV/mouse	µL AV/group	µL PBS/group	Survival	% Survival
147.9	41.0182	100	350	1358.98	3	100
147.9	41.0182	200	700	1008.98	3	100			ED50	95 % CI		R squared
147.9	41.0182	25	87.5	1621.48	0	0		(µL AV/mouse)	68.61	66.08	71.31	0.9947
147.9	41.0182	50	175	1533.98	0	0		(mg AV/mg V)	13.5272	13.0283	14.0595
147.9	41.0182	75	262.5	1446.48	2	66.6667		(Neutralized LD50/vial)	437.254	453.995	420.698
147.9	41.0182	62.5	218.75	1490.23	1	33.3333
Inoserp
I1
[Antivenom] (mg/ml)		Batch
8.1		8805181002
3DL50 (µV)	µLV/group	µL AV/mouse	µL AV/group	µL PBS/group	Survival	% Survival
147.9	41.0182	445	1557.5	151.482	3	100
147.9	41.0182	350	1225	483.982	3	100			ED50	95 % CI		R squared
147.9	41.0182	300	1050	658.982	0	0		(µL AV/mouse)	322.6	317.7	327.7	0.9883
147.9	41.0182	330	1155	553.982	2	66.6667		(mg AV/mg V)	17.6677	17.3994	17.9471
147.9	41.0182	315	1102.5	606.482	1	33.3333		(Neutralized LD50/vial)	92.9944	94.4287	91.5471
I2
[Antivenom] (mg/ml)		Batch
7.5		8805181003
3DL50 (µV)	µLV/group	µL AV/mouse	µL AV/group	µL PBS/group	Survival	% Survival
147.9	41.0182	445	1557.5	151.482	0	0
									ED50	95 % CI		R squared
								(µL AV/mouse)	445	-	-	-
								(mg AV/mg V)	22.5659	-	-
								(Neutralized LD50/vial)	67.4157	-	-

## Sheet: C. atrox
Crotalus atrox
[Venom] (mg/ml)
6.6
µg V/mouse	µg V/group	µLV/group	µL PBS/group	Mortality	% Mortality
40	140	21.2121	1728.79	2	66.6
60	210	31.8182	1718.18	3	100			LD50	95 % CI		R squared
30	105	15.9091	1734.09	0	0		(µg V/mouse)	38.79	38.24	39.39	0.9936
35	122.5	18.5606	1731.44	0	0		(µg V/g)	1.98923	1.96103	2.02
37.5	131.25	19.8864	1730.11	1	33.3
45	157.5	23.8636	1726.14	3	100
Neutralization assays
Antivipmyn
A1
[Antivenom] (mg/ml)		Batch
4.67		B-6J-31
3DL50 (µV)	µLV/group	µL AV/mouse	µL AV/group	µL PBS/group	Survival	% Survival
116.37	61.7114	300	1050	638.289	2	66.6667
116.37	61.7114	250	875	813.289	0	0			ED50	95 % CI		R squared
116.37	61.7114	325	1137.5	550.789	2	66.6667		(µL AV/mouse)	292.4	269.9	316.5	0.9929
116.37	61.7114	350	1225	463.289	3	100		(mg AV/mg V)	11.7342	10.8313	12.7013
116.37	61.7114	275	962.5	725.789	1	33.3333		(Neutralized LD50/vial)	102.599	111.152	94.7867
A2
[Antivenom] (mg/ml)		Batch
6.3		B-8K-31
3DL50 (µV)	µLV/group	µL AV/mouse	µL AV/group	µL PBS/group	Survival	% Survival
116.37	61.7114	250	875	813.289	3	100
116.37	61.7114	200	700	988.289	2	66.6667			ED50	95 % CI		R squared
116.37	61.7114	150	525	1163.29	1	33.3333		(µL AV/mouse)	171.3	139.1	204.1	0.9771
116.37	61.7114	100	350	1338.29	0	0		(mg AV/mg V)	9.27378	7.53055	11.0495
								(Neutralized LD50/vial)	175.131	215.672	146.987
A3
[Antivenom] (mg/ml)		Batch
6.63		B-8H-34
3DL50 (µV)	µLV/group	µL AV/mouse	µL AV/group	µL PBS/group	Survival	% Survival
116.37	61.7114	200	700	988.289	2	66.6667
116.37	61.7114	250	875	813.289	3	100			ED50	95 % CI		R squared
116.37	61.7114	100	350	1338.29	0	0		(µL AV/mouse)	174.1	152.9	198.8	0.9703
116.37	61.7114	125	437.5	1250.79	0	0		(mg AV/mg V)	9.91908	8.71124	11.3263
116.37	61.7114	150	525	1163.29	1	33.3333		(Neutralized LD50/vial)	172.315	196.207	150.905
Birmex
B1
[Antivenom] (mg/ml)		Batch
26.59		FV045A
3DL50 (µV)	µLV/group	µL AV/mouse	µL AV/group	µL PBS/group	Survival	% Survival
116.37	61.7114	25	87.5	1600.79	0	0
116.37	61.7114	150	525	1163.29	3	100			ED50	95 % CI		R squared
116.37	61.7114	100	350	1338.29	2	66.6667		(µL AV/mouse)	85.57	76.99	93.74	0.9639
116.37	61.7114	90	315	1373.29	2	66.6667		(mg AV/mg V)	19.5523	17.5919	21.4192
116.37	61.7114	110	385	1303.29	2	66.6667		(Neutralized LD50/vial)	350.59	389.661	320.034
116.37	61.7114	50	175	1513.29	0	0
116.37	61.7114	75	262.5	1425.79	1	33.3333
B2
[Antivenom] (mg/ml)		Batch
22.2		FV043A
3DL50 (µV)	µLV/group	µL AV/mouse	µL AV/group	µL PBS/group	Survival	% Survival
116.37	61.7114	100	350	1338.29	3	100
116.37	61.7114	150	525	1163.29	3	100			ED50	95 % CI		R squared
116.37	61.7114	75	262.5	1425.79	0	0		(µL AV/mouse)	90.99	86.58	94.66	0.9407
116.37	61.7114	85	297.5	1390.79	1	33.3333		(mg AV/mg V)	17.3582	16.5169	18.0584
116.37	61.7114	90	315	1373.29	1	33.3333		(Neutralized LD50/vial)	329.707	346.5	316.924
116.37	61.7114	95	332.5	1355.79	2	66.6667
B3
[Antivenom] (mg/ml)		Batch
29.16		FV044A
3DL50 (µV)	µLV/group	µL AV/mouse	µL AV/group	µL PBS/group	Survival	% Survival
116.37	61.7114	75	262.5	1425.79	0	0
116.37	61.7114	85	297.5	1390.79	0	0			ED50	95 % CI		R squared
116.37	61.7114	100	350	1338.29	1	33.3333		(µL AV/mouse)	103.5	100	105.8	0.9413
116.37	61.7114	115	402.5	1285.79	3	100		(mg AV/mg V)	25.935	25.058	26.5114
116.37	61.7114	130	455	1233.29	3	100		(Neutralized LD50/vial)	289.855	300	283.554
116.37	61.7114	107.5	376.25	1312.04	3	100
116.37	61.7114	103.5	362.25	1326.04	1	33.3333
Inoserp
I1
[Antivenom] (mg/ml)		Batch
8.1		8805181002
3DL50 (µV)	µLV/group	µL AV/mouse	µL AV/group	µL PBS/group	Survival	% Survival
116.37	61.7114	50	175	1513.29	0	0
116.37	61.7114	150	525	1163.29	0	0			ED50	95 % CI		R squared
116.37	61.7114	300	1050	638.289	3	100		(µL AV/mouse)	218.5	217.3	219.6	0.9955
116.37	61.7114	250	875	813.289	3	100		(mg AV/mg V)	15.2088	15.1253	15.2854
116.37	61.7114	200	700	988.289	0	0		(Neutralized LD50/vial)	137.3	138.058	136.612
116.37	61.7114	175	612.5	1075.79	0	0
116.37	61.7114	215	752.5	935.789	1	33.3333
116.37	61.7114	230	805	883.289	3	100
116.37	61.7114	222.5	778.75	909.539	2	66.6667
I2
[Antivenom] (mg/ml)		Batch
7.5		8805181003
3DL50 (µV)	µLV/group	µL AV/mouse	µL AV/group	µL PBS/group	Survival	% Survival
116.37	61.7114	250	875	813.289	3	100
116.37	61.7114	100	350	1338.29	0	0			ED50	95 % CI		R squared
116.37	61.7114	150	525	1163.29	0	0		(µL AV/mouse)	168.1	167.9	168.3	0.9961
116.37	61.7114	165	577.5	1110.79	0	0		(mg AV/mg V)	10.834	10.8211	10.8469
116.37	61.7114	200	700	988.289	3	100		(Neutralized LD50/vial)	178.465	178.678	178.253
116.37	61.7114	180	630	1058.29	3	100
116.37	61.7114	170	595	1093.29	3	100
116.37	61.7114	167.5	586.25	1102.04	1	33.3333
116.37	61.7114	175	612.5	1075.79	3	100
116.37	61.7114	168.75	590.625	1097.66	2	66.6667

## Sheet: C. basiliscus
C. basiliscus
[Venom] (mg/ml)
28.5
µg V/mouse	µg V/group	µLV/group	µL PBS/group	Mortality	% Mortality
10	35	1.22807	1748.77	0	0
14.5	50.75	1.7807	1748.22	1	33.3333			LD50	95 % CI		R squared
15	52.5	1.84211	1748.16	3	100		(µg V/mouse)	14.62	14.56	14.66	0.9923
15.5	54.25	1.90351	1748.1	3	100		(µg V/g)	0.749744	0.746667	0.751795
20	70	2.45614	1747.54	3	100
29	101.5	3.5614	1746.44	3	100
14.75	51.625	1.8114	1748.19	2	66.6667
Neutralization assays
Antivipmyn
A1
[Antivenom] (mg/ml)		Batch
4.67		B-6J-31
3DL50 (µV)	µLV/group	µL AV/mouse	µL AV/group	µL PBS/group	Survival	% Survival
43.86	5.38632	30	105	1639.61	0	0
43.86	5.38632	40	140	1604.61	1	33.3333			ED50	95 % CI		R squared
43.86	5.38632	50	175	1569.61	3	100		(µL AV/mouse)	41.14	40.21	41.95	0.9929
43.86	5.38632	45	157.5	1587.11	3	100		(mg AV/mg V)	4.38039	4.28137	4.46663
43.86	5.38632	42.5	148.75	1595.86	2	66.6667		(Neutralized LD50/vial)	729.217	746.083	715.137
A2
[Antivenom] (mg/ml)		Batch
6.3		B-8K-31
3DL50 (µV)	µLV/group	µL AV/mouse	µL AV/group	µL PBS/group	Survival	% Survival
43.86	5.38632	30	105	1639.61	3	100
43.86	5.38632	15	52.5	1692.11	0	0			ED50	95 % CI		R squared
43.86	5.38632	20	70	1674.61	2	66.6667		(µL AV/mouse)	18.77	17.69	20.24	0.9905
43.86	5.38632	17.5	61.25	1683.36	1	33.3333		(mg AV/mg V)	2.6961	2.54097	2.90725
								(Neutralized LD50/vial)	1598.3	1695.87	1482.21
A3
[Antivenom] (mg/ml)		Batch
6.63		B-8H-34
3DL50 (µV)	µLV/group	µL AV/mouse	µL AV/group	µL PBS/group	Survival	% Survival
43.86	5.38632	30	105	1639.61	3	100
43.86	5.38632	15	52.5	1692.11	0	0			ED50	95 % CI		R squared
43.86	5.38632	20	70	1674.61	2	66.6667		(µL AV/mouse)	18.77	17.69	20.24	0.9905
43.86	5.38632	17.5	61.25	1683.36	1	33.3333		(mg AV/mg V)	2.83733	2.67407	3.05953
								(Neutralized LD50/vial)	1598.3	1695.87	1482.21
Birmex
B1
[Antivenom] (mg/ml)		Batch
26.59		FV045A
3DL50 (µV)	µLV/group	µL AV/mouse	µL AV/group	µL PBS/group	Survival	% Survival
43.86	5.38632	10	35	1709.61	0	0
43.86	5.38632	10.8	37.8	1706.81	0	0			ED50	95 % CI		R squared
43.86	5.38632	11.5	40.25	1704.36	2	66.6667		(µL AV/mouse)	11.32	11.25	11.38	0.9906
43.86	5.38632	11.8	41.3	1703.31	3	100		(mg AV/mg V)	6.86272	6.82028	6.89909
43.86	5.38632	12	42	1702.61	3	100		(Neutralized LD50/vial)	2650.18	2666.67	2636.2
43.86	5.38632	12.5	43.75	1700.86	3	100
43.86	5.38632	15	52.5	1692.11	3	100
43.86	5.38632	20	70	1674.61	3	100
43.86	5.38632	11.15	39.025	1705.59	1	33.3333
B2
[Antivenom] (mg/ml)		Batch
22.2		FV043A
3DL50 (µV)	µLV/group	µL AV/mouse	µL AV/group	µL PBS/group	Survival	% Survival
43.86	5.38632	20	70	1674.61	3	100
43.86	5.38632	7.5	26.25	1718.36	0	0			ED50	95 % CI		R squared
43.86	5.38632	12.5	43.75	1700.86	2	66.6667		(µL AV/mouse)	9.803	8.522	11.61	0.9078
43.86	5.38632	15	52.5	1692.11	3	100		(mg AV/mg V)	4.96185	4.31346	5.87647
43.86	5.38632	10	35	1709.61	2	66.6667		(Neutralized LD50/vial)	3060.29	3520.3	2583.98
43.86	5.38632	8.75	30.625	1713.99	1	33.3333
B3
[Antivenom] (mg/ml)		Batch
29.16		FV044A
3DL50 (µV)	µLV/group	µL AV/mouse	µL AV/group	µL PBS/group	Survival	% Survival
43.86	5.38632	20	70	1674.61	3	100
43.86	5.38632	7.5	26.25	1718.36	0	0			ED50	95 % CI		R squared
43.86	5.38632	12.5	43.75	1700.86	1	33.3333		(µL AV/mouse)	13.67	12.88	14.44	0.9962
43.86	5.38632	15	52.5	1692.11	2	66.6667		(mg AV/mg V)	9.0884	8.56317	9.60033
								(Neutralized LD50/vial)	2194.59	2329.19	2077.56
Inoserp
I1
[Antivenom] (mg/ml)		Batch
8.1		8805181002
3DL50 (µV)	µLV/group	µL AV/mouse	µL AV/group	µL PBS/group	Survival	% Survival
43.86	5.38632	20	70	1674.61	0	0
43.86	5.38632	22.5	78.75	1665.86	0	0			ED50	95 % CI		R squared
43.86	5.38632	23	80.5	1664.11	1	33.3333		(µL AV/mouse)	23.66	22.64	26.9	0.8656
43.86	5.38632	23.5	82.25	1662.36	2	66.6667		(mg AV/mg V)	4.36949	4.18112	4.96785
43.86	5.38632	25	87.5	1657.11	2	66.6667		(Neutralized LD50/vial)	1267.96	1325.09	1115.24
43.86	5.38632	35	122.5	1622.11	3	100
I2
[Antivenom] (mg/ml)		Batch
7.5		8805181003
3DL50 (µV)	µLV/group	µL AV/mouse	µL AV/group	µL PBS/group	Survival	% Survival
43.86	5.38632	50	175	1569.61	3	100
43.86	5.38632	40	140	1604.61	3	100			ED50	95 % CI		R squared
43.86	5.38632	30	105	1639.61	0	0		(µL AV/mouse)	33.97	32.1	37.52	0.8703
43.86	5.38632	32	112	1632.61	0	0		(mg AV/mg V)	5.80882	5.48906	6.41587
43.86	5.38632	33.5	117.25	1627.36	2	66.6667		(Neutralized LD50/vial)	883.132	934.579	799.574
43.86	5.38632	36.5	127.75	1616.86	2	66.6667

## Sheet: C. mictlantecuhtli
Crotalus mictlantecuhtli
[Venom] (mg/ml)		LD50 (μg/mice)
2.66		3
Neutralization assays
Antivipmyn
A1
[Antivenom] (mg/ml)		Batch
4.67		B-6J-31
3DL50 (µV)	µLV/group	µL AV/mouse	µL AV/group	µL PBS/group	Survival	% Survival
9	11.8421	10	35	1703.16	0	0
9	11.8421	40	140	1598.16	3	100			ED50	95 % CI		R squared
9	11.8421	20	70	1668.16	2	66.6667		(µL AV/mouse)	14.51	12.1	17.94	0.9142
9	11.8421	25	87.5	1650.66	3	100		(mg AV/mg V)	7.52908	6.27856	9.30887
9	11.8421	15	52.5	1685.66	2	66.6667		(Neutralized LD50/vial)	2067.54	2479.34	1672.24
9	11.8421	12.5	43.75	1694.41	1	33.3333
A2
[Antivenom] (mg/ml)		Batch
6.3		B-8K-31
3DL50 (µV)	µLV/group	µL AV/mouse	µL AV/group	µL PBS/group	Survival	% Survival
9	11.8421	15	52.5	1685.66	0	0
9	11.8421	20	70	1668.16	3	100			ED50	95 % CI		R squared
9	11.8421	16.5	57.75	1680.41	0	0		(µL AV/mouse)	19.87	19.86	19.89	0.986
9	11.8421	19	66.5	1671.66	0	0		(mg AV/mg V)	13.909	13.902	13.923
9	11.8421	19.5	68.25	1669.91	0	0		(Neutralized LD50/vial)	1509.81	1510.57	1508.3
9	11.8421	19.75	69.125	1669.03	0	0
9	11.8421	19.8333	69.4167	1668.74	1	33.3333
9	11.8421	19.9167	69.7083	1668.45	2	66.6667
A3
[Antivenom] (mg/ml)		Batch
6.63		B-8H-34
3DL50 (µV)	µLV/group	µL AV/mouse	µL AV/group	µL PBS/group	Survival	% Survival
9	11.8421	17.5	61.25	1676.91	0	0
9	11.8421	20	70	1668.16	0	0			ED50	95 % CI		R squared
9	11.8421	22.5	78.75	1659.41	0	0		(µL AV/mouse)	24.96	23.27	27.1	0.9198
9	11.8421	25	87.5	1650.66	2	66.6667		(mg AV/mg V)	18.3872	17.1422	19.9637
9	11.8421	27.5	96.25	1641.91	2	66.6667		(Neutralized LD50/vial)	1201.92	1289.21	1107.01
9	11.8421	30	105	1633.16	3	100
Birmex
B1
[Antivenom] (mg/ml)		Batch
26.59		FV045A
3DL50 (µV)	µLV/group	µL AV/mouse	µL AV/group	µL PBS/group	Survival	% Survival
9	11.8421	5	17.5	1720.66	0	0
9	11.8421	20	70	1668.16	3	100			ED50	95 % CI		R squared
9	11.8421	7.5	26.25	1711.91	0	0		(µL AV/mouse)	8.748	8.723	8.773	0.9997
9	11.8421	15	52.5	1685.66	3	100		(mg AV/mg V)	25.8455	25.7716	25.9193
9	11.8421	11	38.5	1699.66	3	100		(Neutralized LD50/vial)	3429.36	3439.18	3419.58
9	11.8421	12.5	43.75	1694.41	3	100
9	11.8421	8.5	29.75	1708.41	1	33.3333
9	11.8421	9	31.5	1706.66	2	66.6667
B2
[Antivenom] (mg/ml)		Batch
22.2		FV043A
3DL50 (µV)	µLV/group	µL AV/mouse	µL AV/group	µL PBS/group	Survival	% Survival
9	11.8421	8	28	1710.16	1	33.3333
9	11.8421	18	63	1675.16	3	100			ED50	95 % CI		R squared
9	11.8421	5.5	19.25	1718.91	0	0		(µL AV/mouse)	8.319	6.776	10.66	0.9384
9	11.8421	6.5	22.75	1715.41	1	33.3333		(mg AV/mg V)	20.5202	16.7141	26.2947
9	11.8421	12	42	1696.16	3	100		(Neutralized LD50/vial)	3606.2	4427.39	2814.26
B3
[Antivenom] (mg/ml)		Batch
29.16		FV044A
3DL50 (µV)	µLV/group	µL AV/mouse	µL AV/group	µL PBS/group	Survival	% Survival
9	11.8421	5	17.5	1720.66	0	0
9	11.8421	7	24.5	1713.66	0	0			ED50	95 % CI		R squared
9	11.8421	10	35	1703.16	0	0		(µL AV/mouse)	16.49	16	16.79	0.8696
9	11.8421	15	52.5	1685.66	0	0		(mg AV/mg V)	53.4276	51.84	54.3996
9	11.8421	30	105	1633.16	3	100		(Neutralized LD50/vial)	1819.28	1875	1786.78
9	11.8421	20	70	1668.16	2	66.6667
9	11.8421	17	59.5	1678.66	3	100
9	11.8421	16	56	1682.16	1	33.3333
9	11.8421	16.5	57.75	1680.41	1	33.3333
9	11.8421	16.75	58.625	1679.53	2	66.6667
Inoserp
I1
[Antivenom] (mg/ml)		Batch
8.1		8805181002
3DL50 (µV)	µLV/group	µL AV/mouse	µL AV/group	µL PBS/group	Survival	% Survival
9	11.8421	10	35	1703.16	0	0
9	11.8421	40	140	1598.16	3	100			ED50	95 % CI		R squared
9	11.8421	20	70	1668.16	3	100		(µL AV/mouse)	16.15	15.57	16.73	0.9905
9	11.8421	30	105	1633.16	3	100		(mg AV/mg V)	14.535	14.013	15.057
9	11.8421	12.5	43.75	1694.41	0	0		(Neutralized LD50/vial)	1857.59	1926.78	1793.19
9	11.8421	15	52.5	1685.66	1	33.3333
9	11.8421	17.5	61.25	1676.91	2	66.6667
I2
[Antivenom] (mg/ml)		Batch
7.5		8805181003
3DL50 (µV)	µLV/group	µL AV/mouse	µL AV/group	µL PBS/group	Survival	% Survival
9	11.8421	15	52.5	1685.66	0	0
9	11.8421	20	70	1668.16	0	0			ED50	95 % CI		R squared
9	11.8421	25	87.5	1650.66	0	0		(µL AV/mouse)	35.64	32.04	36.22	0.8549
9	11.8421	30	105	1633.16	1	33.3333		(mg AV/mg V)	29.7	26.7	30.1833
9	11.8421	35	122.5	1615.66	1	33.3333		(Neutralized LD50/vial)	841.751	936.33	828.272
9	11.8421	35.75	125.125	1613.03	1	33.3333
9	11.8421	36.25	126.875	1611.28	3	100
9	11.8421	37.5	131.25	1606.91	3	100
9	11.8421	40	140	1598.16	3	100

## Sheet: M. nummifer
Metlapilcoatlus nummifer
[Venom] (mg/ml)		LD50 (μg/mice)
10.99		132
Neutralization assays
Antivipmyn
A1
[Antivenom] (mg/ml)		Batch
4.67		B-6J-31
3DL50 (µV)	µLV/group	µL AV/mouse	µL AV/group	µL PBS/group	Survival	% Survival
396	126.115	460	1610	13.8854	0	0
									ED50	95 % CI		R squared
								(µL AV/mouse)	460	-	-	-
								(mg AV/mg V)	5.42475	-	-
								(Neutralized LD50/vial)	65.2174	-	-
A2
[Antivenom] (mg/ml)		Batch
6.3		B-8K-31
3DL50 (µV)	µLV/group	µL AV/mouse	µL AV/group	µL PBS/group	Survival	% Survival
396	126.115	460	1610	13.8854	0	0
									ED50	95 % CI		R squared
								(µL AV/mouse)	460	-	-	-
								(mg AV/mg V)	7.31818	-	-
								(Neutralized LD50/vial)	65.2174	-	-
A3
[Antivenom] (mg/ml)		Batch
6.63		B-8H-34
3DL50 (µV)	µLV/group	µL AV/mouse	µL AV/group	µL PBS/group	Survival	% Survival
396	126.115	460	1610	13.8854	0	0
									ED50	95 % CI		R squared
								(µL AV/mouse)	460	-	-	-
								(mg AV/mg V)	7.70152	-	-
								(Neutralized LD50/vial)	65.2174	-	-
Birmex
B1
[Antivenom] (mg/ml)		Batch
26.59		FV045A
3DL50 (µV)	µLV/group	µL AV/mouse	µL AV/group	µL PBS/group	Survival	% Survival
396	126.115	460	1610	13.8854	0	0
									ED50	95 % CI		R squared
								(µL AV/mouse)	460	-	-	-
								(mg AV/mg V)	30.8874	-	-
								(Neutralized LD50/vial)	65.2174	-	-
B2
[Antivenom] (mg/ml)		Batch
22.2		FV043A
3DL50 (µV)	µLV/group	µL AV/mouse	µL AV/group	µL PBS/group	Survival	% Survival
396	126.115	460	1610	13.8854	0	0
									ED50	95 % CI		R squared
								(µL AV/mouse)	460	-	-	-
								(mg AV/mg V)	25.7879	-	-
								(Neutralized LD50/vial)	65.2174	-	-
B3
[Antivenom] (mg/ml)		Batch
29.16		FV044A
3DL50 (µV)	µLV/group	µL AV/mouse	µL AV/group	µL PBS/group	Survival	% Survival
396	126.115	460	1610	13.8854	0	0
									ED50	95 % CI		R squared
								(µL AV/mouse)	460	-	-	-
								(mg AV/mg V)	33.8727	-	-
								(Neutralized LD50/vial)	65.2174	-	-
Inoserp
I1
[Antivenom] (mg/ml)		Batch
8.1		8805181002
3DL50 (µV)	µLV/group	µL AV/mouse	µL AV/group	µL PBS/group	Survival	% Survival
396	126.115	460	1610	13.8854	0	0
									ED50	95 % CI		R squared
								(µL AV/mouse)	460	-	-	-
								(mg AV/mg V)	9.40909	-	-
								(Neutralized LD50/vial)	65.2174	-	-
I2
[Antivenom] (mg/ml)		Batch
7.5		8805181003
3DL50 (µV)	µLV/group	µL AV/mouse	µL AV/group	µL PBS/group	Survival	% Survival
396	126.115	460	1610	13.8854	0	0
									ED50	95 % CI		R squared
								(µL AV/mouse)	460	-	-	-
								(mg AV/mg V)	8.71212	-	-
								(Neutralized LD50/vial)	65.2174	-	-

## Sheet: O. sphenophrys
Ophryacus sphenophrys
[Venom] (mg/ml)		LD50 (μg/mice)
2.7		16.7
Neutralization assays
Antivipmyn
A1
[Antivenom] (mg/ml)		Batch
4.67		B-6J-31
3DL50 (µV)	µLV/group	µL AV/mouse	µL AV/group	µL PBS/group	Survival	% Survival
50.1	64.9444	50	175	1510.06	0	0
50.1	64.9444	200	700	985.056	3	100			ED50	95 % CI		R squared
50.1	64.9444	100	350	1335.06	0	0		(µL AV/mouse)	170	168.7	171.4	0.9976
50.1	64.9444	175	612.5	1072.56	2	66.6667		(mg AV/mg V)	15.8463	15.7251	15.9768
50.1	64.9444	150	525	1160.06	0	0		(Neutralized LD50/vial)	176.471	177.83	175.029
50.1	64.9444	165	577.5	1107.56	1	33.3333
Birmex
B1
[Antivenom] (mg/ml)		Batch
26.59		FV045A
3DL50 (µV)	µLV/group	µL AV/mouse	µL AV/group	µL PBS/group	Survival	% Survival
50.1	64.9444	50	175	1510.06	3	100
50.1	64.9444	10	35	1650.06	0	0			ED50	95 % CI		R squared
50.1	64.9444	25	87.5	1597.56	0	0		(µL AV/mouse)	39.23	39.16	39.3	0.9954
50.1	64.9444	30	105	1580.06	0	0		(mg AV/mg V)	20.8209	20.7837	20.858
50.1	64.9444	35	122.5	1562.56	0	0		(Neutralized LD50/vial)	764.721	766.088	763.359
50.1	64.9444	40	140	1545.06	3	100
50.1	64.9444	36.5	127.75	1557.31	0	0
50.1	64.9444	38	133	1552.06	0	0
50.1	64.9444	39	136.5	1548.56	1	33.3333
50.1	64.9444	39.5	138.25	1546.81	2	66.6667
Inoserp
I1
[Antivenom] (mg/ml)		Batch
8.1		8805181002
3DL50 (µV)	µLV/group	µL AV/mouse	µL AV/group	µL PBS/group	Survival	% Survival
50.1	64.9444	50	175	1510.06	0	0
50.1	64.9444	250	875	810.056	3	100			ED50	95 % CI		R squared
50.1	64.9444	175	612.5	1072.56	3	100		(µL AV/mouse)	129.7	128.3	131.1	0.9974
50.1	64.9444	100	350	1335.06	0	0		(mg AV/mg V)	20.9695	20.7431	21.1958
50.1	64.9444	125	437.5	1247.56	1	33.3333		(Neutralized LD50/vial)	231.303	233.827	228.833
50.1	64.9444	150	525	1160.06	3	100
50.1	64.9444	135	472.5	1212.56	2	66.6667

## Sheet: P. yucatanicum
P. yucatanicum
[Venom] (mg/ml)
3.3
µg V/mouse	µg V/group	µLV/group	µL PBS/group	Mortality	% Mortality
40	140	42.4242	1707.58	0	0
75	262.5	79.5455	1670.45	0	0			LD50	95 % CI		R squared
150	525	159.091	1590.91	3	100		(µg V/mouse)	106.5	102.3	110.6	0.9851
100	350	106.061	1643.94	1	33.3333		(µg V/g)	5.46154	5.24615	5.67179
85	297.5	90.1515	1659.85	0	0
115	402.5	121.97	1628.03	2	66.6667
125	437.5	132.576	1617.42	3	100
Neutralization assays
Antivipmyn
A1
[Antivenom] (mg/ml)		Batch
4.67		B-6J-31
3DL50 (µV)	µLV/group	µL AV/mouse	µL AV/group	µL PBS/group	Survival	% Survival
319.5	338.864	385	1347.5	63.6364	0	0			ED50	95 % CI		R squared
								(µL AV/mouse)	385	-	-	-
								(mg AV/mg V)	5.62739	-	-
								(Neutralized LD50/vial)	77.9221	-	-
Birmex
B1
[Antivenom] (mg/ml)		Batch
26.59		FV045A
3DL50 (µV)	µLV/group	µL AV/mouse	µL AV/group	µL PBS/group	Survival	% Survival
319.5	338.864	385	1347.5	63.6364	0	0
									ED50	95 % CI		R squared
								(µL AV/mouse)	385	-	-	-
								(mg AV/mg V)	32.0412	-	-
								(Neutralized LD50/vial)	77.9221	-	-
Inoserp
I1
[Antivenom] (mg/ml)		Batch
8.1		8805181002
3DL50 (µV)	µLV/group	µL AV/mouse	µL AV/group	µL PBS/group	Survival	% Survival
319.5	338.864	385	1347.5	63.6364	0	0
									ED50	95 % CI		R squared
								(µL AV/mouse)	385	-	-	-
								(mg AV/mg V)	9.76056	-	-
								(Neutralized LD50/vial)	77.9221	-	-
